# Supplementary material for: Long-Distance Counter Calling in Maned Wolves: Friends or Foes?
Source: Animals (Basel). 2022 Apr 21;12(9):1081. doi: 10.3390/ani12091081 (PMC9099685; doi:10.3390/ani12091081)
Supplement: Supplementary file 1 [file animals-12-01081-s001.zip]

Archive with 5 entries (4 files):
- Supplementary_material/
- Supplementary_material/Audio S1 interactive roar-bark sequence Casc_20140619_015530.wav
- Supplementary_material/Audio S2 interactive roar-bark sequence Bif_20160409_185414.wav
- Supplementary_material/Audio S3 interactive roar-bark sequence Rol_20160314_200004.wav
- Supplementary_material/Table S1 Acoustic_parameters_dataset.xlsx
