# Supplementary material for: Long-Distance Counter Calling in Maned Wolves: Friends or Foes?
Source: Animals (Basel). 2022 Apr 21;12(9):1081. doi: 10.3390/ani12091081 (PMC9099685; doi:10.3390/ani12091081)
Supplement: Supplementary file 1 [file animals-12-01081-s001.zip › Supplementary_material/Table S1 Acoustic_parameters_dataset.xlsx]

## Sheet: captivity
File	Season	Individual	Sex	Sequence	SeqINwolf	NParticipants	SeqType	Npart	Duration	InterQuatileDuration	Q1Freq2ndBand	Q3Freq2ndBand	PeakFreq2ndBand
20101112_003	Nrep	BA	f	48	a	3	group	3more	0.627	0.171	796.9	867.2	796.9
20101114_001	Nrep	BA	f	50	b	2	group	2two	0.659	0.17	773.4	867.2	867.2
20101114_001	Nrep	BA	f	50	b	2	group	2two	0.617	0.128	820.3	914.1	843.8
20101114_001	Nrep	BA	f	50	b	2	group	2two	0.64	0.15	890.6	937.5	914.1
20101114_001	Nrep	BA	f	50	b	2	group	2two	0.602	0.149	843.8	937.5	867.2
20101114_001	Nrep	BA	f	50	b	2	group	2two	0.643	0.171	867.2	984.4	937.5
20101114_001	Nrep	BA	f	50	b	2	group	2two	0.681	0.128	820.3	867.2	867.2
20101114_001	Nrep	BA	f	50	b	2	group	2two	0.621	0.149	867.2	1007.8	1007.8
20101114_001	Nrep	BA	f	50	b	2	group	2two	0.633	0.128	796.9	937.5	820.3
20101119_006	Nrep	BA	f	51	c	3	group	3more	0.646	0.15	726.6	796.9	773.4
20101119_006	Nrep	BA	f	51	c	3	group	3more	0.643	0.17	773.4	867.2	796.9
20101119_006	Nrep	BA	f	51	c	3	group	3more	0.643	0.149	773.4	843.8	796.9
20101119_007	Nrep	BA	f	52	d	3	group	3more	0.617	0.128	726.6	796.9	773.4
20101119_007	Nrep	BA	f	52	d	3	group	3more	0.573	0.15	820.3	867.2	867.2
20101119_007	Nrep	BA	f	52	d	3	group	3more	0.665	0.171	773.4	867.2	843.8
20101126_005	Nrep	BA	f	55	e	2	group	2two	0.656	0.171	750	820.3	796.9
20101126_005	Nrep	BA	f	55	e	2	group	2two	0.662	0.15	796.9	890.6	867.2
20101126_005	Nrep	BA	f	55	e	2	group	2two	0.64	0.128	867.2	960.9	914.1
20101126_005	Nrep	BA	f	55	e	2	group	2two	0.64	0.128	843.8	914.1	890.6
20101126_005	Nrep	BA	f	55	e	2	group	2two	0.697	0.128	867.2	914.1	890.6
20100417_002	Rep	FI	f	1	a	5	group	3more	0.518	0.15	703.1	796.9	773.4
20100420_001	Rep	FI	f	3	b	3	group	3more	0.536	0.149	726.6	796.9	773.4
20100420_001	Rep	FI	f	3	b	3	group	3more	0.494	0.15	773.4	960.9	1007.8
20100421_004	Rep	FI	f	7	c	4	group	3more	0.49	0.149	750	796.9	796.9
20100421_004	Rep	FI	f	7	c	4	group	3more	0.489	0.128	773.4	820.3	796.9
20100421_005	Rep	FI	f	8	d	1	solo	1one	0.453	0.128	726.6	773.4	750
20100423_008	Rep	FI	f	11	e	4	group	3more	0.426	0.107	750	796.9	773.4
20100503_004	Rep	FI	f	28	f	4	group	3more	0.56	0.149	726.6	773.4	750
20100503_004	Rep	FI	f	28	f	4	group	3more	0.519	0.107	750	773.4	750
20100504_006	Rep	FI	f	30	g	1	solo	1one	0.536	0.149	703.1	773.4	773.4
20100517_002	Rep	FI	f	34	h	5	group	3more	0.484	0.15	703.1	750	750
20100517_002	Rep	FI	f	34	h	5	group	3more	0.554	0.171	703.1	796.9	796.9
20100523_001	Rep	FI	f	37	i	6	group	3more	0.554	0.085	750	1078.1	750
20100524_001	Rep	FI	f	39	j	3	group	3more	0.493	0.128	750	796.9	796.9
20100527_004	Rep	FI	f	44	k	1	solo	1one	0.516	0.149	726.6	796.9	773.4
20100530_004	Rep	FI	f	46	l	1	solo	1one	0.492	0.128	750	843.8	773.4
20100530_004	Rep	FI	f	46	l	1	solo	1one	0.461	0.107	750	843.8	796.9
20100530_004	Rep	FI	f	46	l	1	solo	1one	0.47	0.107	773.4	843.8	820.3
20100530_004	Rep	FI	f	46	l	1	solo	1one	0.489	0.106	750	820.3	773.4
20100601_001	Rep	FI	f	47	m	1	solo	1one	0.541	0.086	726.6	796.9	796.9
20100421_003	Rep	JU	f	6	a	4	group	3more	0.621	0.213	726.6	820.3	726.6
20100423_008	Rep	JU	f	11	b	4	group	3more	0.593	0.128	726.6	796.9	750
20100423_010	Rep	JU	f	12	c	2	group	2two	0.428	0.085	609.4	750	726.6
20100424_001	Rep	JU	f	13	d	5	group	3more	0.508	0.128	750	843.8	843.8
20100424_001	Rep	JU	f	13	d	5	group	3more	0.511	0.107	820.3	843.8	820.3
20100424_013	Rep	JU	f	17	e	5	group	3more	0.58	0.149	750	820.3	820.3
20100424_013	Rep	JU	f	17	e	5	group	3more	0.536	0.064	726.6	820.3	773.4
20100430_009	Rep	JU	f	23	f	2	group	2two	0.42	0.086	820.3	843.8	843.8
20100430_009	Rep	JU	f	23	f	2	group	2two	0.42	0.107	820.3	843.8	820.3
20100504_009	Rep	JU	f	31	g	3	group	3more	0.536	0.128	773.4	796.9	796.9
20100517_001	Rep	JU	f	33	h	1	solo	1one	0.506	0.149	796.9	820.3	820.3
20100517_001	Rep	JU	f	33	h	1	solo	1one	0.495	0.128	773.4	820.3	773.4
20100518_003	Rep	JU	f	35	i	1	solo	1one	0.536	0.128	726.6	796.9	750
20100518_003	Rep	JU	f	35	i	1	solo	1one	0.53	0.128	773.4	796.9	796.9
20100521_001	Rep	JU	f	36	j	5	group	3more	0.453	0.149	679.7	726.6	726.6
20100523_001	Rep	JU	f	37	k	6	group	3more	0.532	0.15	750	843.8	820.3
20100523_001	Rep	JU	f	37	k	6	group	3more	0.506	0.17	750	843.8	820.3
20100524_012	Rep	JU	f	41	l	2	group	2two	0.487	0.128	773.4	820.3	796.9
20100527_002	Rep	JU	f	43	m	4	group	3more	0.554	0.128	820.3	867.2	867.2
20100527_002	Rep	JU	f	43	m	4	group	3more	0.471	0.107	843.8	867.2	867.2
20101112_008	Nrep	LU	f	49	a	2	group	2two	0.617	0.107	773.4	820.3	820.3
20101112_008	Nrep	LU	f	49	a	2	group	2two	0.576	0.17	750	843.8	773.4
20101112_008	Nrep	LU	f	49	a	2	group	2two	0.57	0.128	773.4	1125	867.2
20101112_008	Nrep	LU	f	49	a	2	group	2two	0.554	0.107	796.9	1195.3	1195.3
20101112_008	Nrep	LU	f	49	a	2	group	2two	0.549	0.107	773.4	1195.3	1195.3
20101123_003	Nrep	LU	f	54	b	2	group	2two	0.621	0.128	914.1	1148.4	1148.4
20101123_003	Nrep	LU	f	54	b	2	group	2two	0.504	0.086	703.1	796.9	726.6
20101123_003	Nrep	LU	f	54	b	2	group	2two	0.42	0.107	656.2	726.6	726.6
20101123_003	Nrep	LU	f	54	b	2	group	2two	0.608	0.15	890.6	1171.9	1171.9
20101123_003	Nrep	LU	f	54	b	2	group	2two	0.63	0.149	1031.2	1195.3	1171.9
20101123_003	Nrep	LU	f	54	b	2	group	2two	0.668	0.171	1148.4	1195.3	1195.3
20101123_003	Nrep	LU	f	54	b	2	group	2two	0.656	0.149	1148.4	1195.3	1148.4
20101123_003	Nrep	LU	f	54	b	2	group	2two	0.735	0.149	1054.7	1195.3	843.8
20101127_005	Nrep	LU	f	56	c	1	solo	1one	0.547	0.192	984.4	1171.9	1171.9
20101127_005	Nrep	LU	f	56	c	1	solo	1one	0.567	0.171	1078.1	1195.3	1148.4
20101127_005	Nrep	LU	f	56	c	1	solo	1one	0.576	0.085	867.2	1171.9	890.6
20101127_005	Nrep	LU	f	56	c	1	solo	1one	0.595	0.192	867.2	1171.9	1195.3
20101127_005	Nrep	LU	f	56	c	1	solo	1one	0.547	0.085	867.2	1218.8	1218.8
20101127_005	Nrep	LU	f	56	c	1	solo	1one	0.582	0.086	914.1	984.4	960.9
20101127_005	Nrep	LU	f	56	c	1	solo	1one	0.586	0.086	890.6	1195.3	867.2
20100417_002	Rep	RO	f	1	a	5	group	3more	0.442	0.128	656.2	890.6	890.6
20100417_002	Rep	RO	f	1	a	5	group	3more	0.406	0.128	796.9	960.9	890.6
20100417_002	Rep	RO	f	1	a	5	group	3more	0.492	0.15	914.1	1195.3	1171.9
20100424_013	Rep	RO	f	17	b	5	group	3more	0.428	0.107	703.1	796.9	726.6
20100424_013	Rep	RO	f	17	b	5	group	3more	0.47	0.149	703.1	820.3	679.7
20100424_013	Rep	RO	f	17	b	5	group	3more	0.426	0.085	679.7	796.9	726.6
20100424_014	Rep	RO	f	18	c	4	group	3more	0.361	0.107	773.4	867.2	843.8
20100424_014	Rep	RO	f	18	c	4	group	3more	0.445	0.128	984.4	1171.9	1148.4
20100424_014	Rep	RO	f	18	c	4	group	3more	0.335	0.085	750	984.4	726.6
20100430_003	Rep	RO	f	21	d	2	group	2two	0.398	0.085	656.2	890.6	890.6
20100430_003	Rep	RO	f	21	d	2	group	2two	0.342	0.085	609.4	843.8	632.8
20100430_003	Rep	RO	f	21	d	2	group	2two	0.327	0.086	914.1	1007.8	984.4
20100505_015	Rep	RO	f	32	e	3	group	3more	0.431	0.106	773.4	984.4	726.6
20100505_015	Rep	RO	f	32	e	3	group	3more	0.409	0.149	1007.8	1289.1	1312.5
20100505_015	Rep	RO	f	32	e	3	group	3more	0.364	0.15	960.9	1289.1	1171.9
20100517_002	Rep	RO	f	34	f	5	group	3more	0.474	0.106	609.4	656.2	609.4
20100517_002	Rep	RO	f	34	f	5	group	3more	0.471	0.15	609.4	656.2	632.8
20100517_002	Rep	RO	f	34	f	5	group	3more	0.428	0.085	609.4	773.4	632.8
20100523_001	Rep	RO	f	37	g	6	group	3more	0.401	0.085	843.8	890.6	890.6
20100523_001	Rep	RO	f	37	g	6	group	3more	0.404	0.085	914.1	1031.2	1054.7
20100502_002	Rep	SA	f	24	a	2	group	2two	0.946	0.235	867.2	1031.2	1054.7
20100502_002	Rep	SA	f	24	a	2	group	2two	0.538	0.15	890.6	984.4	937.5
20100502_002	Rep	SA	f	24	a	2	group	2two	0.489	0.17	843.8	937.5	937.5
20100502_002	Rep	SA	f	24	a	2	group	2two	0.514	0.15	796.9	890.6	820.3
20100504_001	Rep	SA	f	29	b	4	group	3more	0.656	0.171	914.1	1054.7	1078.1
20100504_001	Rep	SA	f	29	b	4	group	3more	0.64	0.214	843.8	937.5	937.5
20100504_001	Rep	SA	f	29	b	4	group	3more	0.599	0.213	843.8	937.5	820.3
20100504_001	Rep	SA	f	29	b	4	group	3more	0.593	0.192	820.3	914.1	843.8
20100504_001	Rep	SA	f	29	b	4	group	3more	0.555	0.192	820.3	937.5	914.1
20100504_001	Rep	SA	f	29	b	4	group	3more	0.569	0.149	820.3	890.6	820.3
20100521_001	Rep	SA	f	36	c	5	group	3more	0.659	0.213	773.4	843.8	820.3
20100521_001	Rep	SA	f	36	c	5	group	3more	0.615	0.235	820.3	867.2	843.8
20100521_001	Rep	SA	f	36	c	5	group	3more	0.536	0.192	820.3	867.2	843.8
20100521_001	Rep	SA	f	36	c	5	group	3more	0.526	0.192	820.3	914.1	820.3
20100523_001	Rep	SA	f	37	d	6	group	3more	0.538	0.213	820.3	890.6	820.3
20100523_001	Rep	SA	f	37	d	6	group	3more	0.602	0.192	820.3	937.5	843.8
20100523_001	Rep	SA	f	37	d	6	group	3more	0.481	0.192	820.3	937.5	820.3
20100523_001	Rep	SA	f	37	d	6	group	3more	0.557	0.213	820.3	937.5	843.8
20100527_002	Rep	SA	f	43	e	4	group	3more	0.662	0.17	820.3	960.9	820.3
20100527_002	Rep	SA	f	43	e	4	group	3more	0.617	0.17	796.9	867.2	820.3
20101112_003	Nrep	GA	m	48	a	3	group	3more	0.621	0.149	703.1	750	750
20101112_003	Nrep	GA	m	48	a	3	group	3more	0.694	0.171	726.6	750	750
20101112_008	Nrep	GA	m	49	b	2	group	2two	0.745	0.128	679.7	703.1	703.1
20101112_008	Nrep	GA	m	49	b	2	group	2two	0.621	0.235	679.7	726.6	703.1
20101114_001	Nrep	GA	m	50	c	2	group	2two	0.659	0.128	703.1	750	726.6
20101114_001	Nrep	GA	m	50	c	2	group	2two	0.617	0.171	703.1	750	750
20101114_001	Nrep	GA	m	50	c	2	group	2two	0.707	0.171	703.1	750	750
20101114_001	Nrep	GA	m	50	c	2	group	2two	0.659	0.128	703.1	750	750
20101119_006	Nrep	GA	m	51	d	3	group	3more	0.831	0.214	703.1	750	726.6
20101119_006	Nrep	GA	m	51	d	3	group	3more	0.665	0.192	656.2	750	679.7
20101119_006	Nrep	GA	m	51	d	3	group	3more	0.684	0.17	703.1	750	726.6
20101119_006	Nrep	GA	m	51	d	3	group	3more	0.614	0.149	703.1	750	726.6
20101119_007	Nrep	GA	m	52	e	3	group	3more	0.726	0.107	656.2	726.6	726.6
20101119_007	Nrep	GA	m	52	e	3	group	3more	0.64	0.214	703.1	750	750
20101119_007	Nrep	GA	m	52	e	3	group	3more	0.662	0.171	726.6	750	726.6
20101122_008	Nrep	GA	m	53	f	1	solo	1one	0.659	0.128	632.8	726.6	703.1
20101122_008	Nrep	GA	m	53	f	1	solo	1one	0.627	0.128	632.8	703.1	632.8
20101122_008	Nrep	GA	m	53	f	1	solo	1one	0.662	0.149	679.7	750	750
20101126_005	Nrep	GA	m	55	g	2	group	2two	0.675	0.128	656.2	703.1	679.7
20101127_005	Nrep	GA	m	56	h	1	solo	1one	0.697	0.128	679.7	726.6	703.1
20101112_003	Nrep	GI	m	48	a	3	group	3more	0.793	0.235	656.2	703.1	679.7
20101119_006	Nrep	GI	m	51	b	3	group	3more	0.703	0.192	703.1	773.4	726.6
20101119_006	Nrep	GI	m	51	b	3	group	3more	0.721	0.192	656.2	726.6	679.7
20101119_006	Nrep	GI	m	51	b	3	group	3more	0.729	0.192	656.2	726.6	703.1
20101119_006	Nrep	GI	m	51	b	3	group	3more	0.7	0.149	656.2	726.6	703.1
20101119_006	Nrep	GI	m	51	b	3	group	3more	0.793	0.171	726.6	773.4	750
20101119_006	Nrep	GI	m	51	b	3	group	3more	0.796	0.149	703.1	773.4	773.4
20101119_007	Nrep	GI	m	52	c	3	group	3more	0.697	0.17	679.7	773.4	703.1
20101119_007	Nrep	GI	m	52	c	3	group	3more	0.745	0.128	679.7	773.4	726.6
20101119_007	Nrep	GI	m	52	c	3	group	3more	0.815	0.192	679.7	750	773.4
20101119_007	Nrep	GI	m	52	c	3	group	3more	0.891	0.192	656.2	726.6	679.7
20101119_007	Nrep	GI	m	52	c	3	group	3more	0.767	0.171	679.7	726.6	679.7
20101119_007	Nrep	GI	m	52	c	3	group	3more	0.697	0.214	703.1	773.4	726.6
20101126_005	Nrep	GI	m	55	d	2	group	2two	0.726	0.149	656.2	750	750
20101126_005	Nrep	GI	m	55	d	2	group	2two	0.745	0.192	703.1	750	703.1
20101126_005	Nrep	GI	m	55	d	2	group	2two	0.726	0.17	703.1	750	703.1
20101126_005	Nrep	GI	m	55	d	2	group	2two	0.691	0.192	703.1	750	703.1
20101126_005	Nrep	GI	m	55	d	2	group	2two	0.748	0.149	679.7	750	679.7
20101126_005	Nrep	GI	m	55	d	2	group	2two	0.812	0.17	679.7	726.6	703.1
20101126_005	Nrep	GI	m	55	d	2	group	2two	0.869	0.149	679.7	726.6	726.6
20100420_001	Rep	NE	m	3	a	3	group	3more	0.585	0.149	843.8	1007.8	1054.7
20100421_004	Rep	NE	m	7	b	4	group	3more	0.791	0.171	960.9	1054.7	1054.7
20100423_008	Rep	NE	m	11	c	4	group	3more	0.64	0.213	796.9	960.9	750
20100424_001	Rep	NE	m	13	d	5	group	3more	0.59	0.15	937.5	1031.2	1031.2
20100503_003	Rep	NE	m	27	e	4	group	3more	0.876	0.256	820.3	1007.8	843.8
20100503_003	Rep	NE	m	27	e	4	group	3more	0.549	0.128	867.2	1007.8	914.1
20100503_003	Rep	NE	m	27	e	4	group	3more	0.508	0.107	796.9	937.5	820.3
20100504_001	Rep	NE	m	29	f	4	group	3more	0.64	0.192	773.4	843.8	796.9
20100517_002	Rep	NE	m	34	g	5	group	3more	0.68	0.192	843.8	867.2	867.2
20100521_001	Rep	NE	m	36	h	5	group	3more	0.618	0.213	773.4	843.8	773.4
20100523_001	Rep	NE	m	37	i	6	group	3more	0.643	0.235	750	843.8	773.4
20100523_001	Rep	NE	m	37	i	6	group	3more	0.678	0.192	773.4	820.3	773.4
20100523_001	Rep	NE	m	37	i	6	group	3more	0.659	0.235	773.4	984.4	796.9
20100523_001	Rep	NE	m	37	i	6	group	3more	0.633	0.17	820.3	843.8	843.8
20100523_001	Rep	NE	m	37	i	6	group	3more	0.57	0.17	820.3	1007.8	1007.8
20100524_002	Rep	NE	m	40	j	1	solo	1one	0.551	0.149	867.2	1007.8	1031.2
20100524_002	Rep	NE	m	40	j	1	solo	1one	0.643	0.128	867.2	1007.8	890.6
20100525_003	Rep	NE	m	42	k	1	solo	1one	0.703	0.234	773.4	843.8	820.3
20100525_003	Rep	NE	m	42	k	1	solo	1one	0.684	0.192	796.9	867.2	843.8
20100527_002	Rep	NE	m	43	l	4	group	3more	0.656	0.235	867.2	984.4	914.1
20100419_001	Rep	SH	m	2	a	1	solo	1one	0.486	0.171	914.1	960.9	937.5
20100420_001	Rep	SH	m	3	b	3	group	3more	0.552	0.192	984.4	1078.1	984.4
20100420_003	Rep	SH	m	4	c	1	solo	1one	0.533	0.149	960.9	1007.8	984.4
20100420_004	Rep	SH	m	5	d	2	group	2two	0.698	0.192	984.4	1054.7	1007.8
20100421_007	Rep	SH	m	9	e	1	solo	1one	0.56	0.085	914.1	937.5	914.1
20100423_003	Rep	SH	m	10	f	1	solo	1one	0.725	0.149	960.9	1054.7	1078.1
20100423_008	Rep	SH	m	11	g	4	group	3more	0.739	0.107	1101.6	1148.4	1125
20100423_008	Rep	SH	m	11	g	4	group	3more	0.593	0.149	1054.7	1125	1078.1
20100424_003	Rep	SH	m	14	h	1	solo	1one	0.574	0.278	914.1	937.5	937.5
20100424_004	Rep	SH	m	15	i	1	solo	1one	0.533	0.149	937.5	984.4	984.4
20100424_007	Rep	SH	m	16	j	1	solo	1one	0.623	0.107	937.5	984.4	960.9
20100426_001	Rep	SH	m	19	k	1	solo	1one	0.489	0.192	914.1	1031.2	960.9
20100430_002	Rep	SH	m	20	l	1	solo	1one	0.558	0.064	937.5	960.9	960.9
20100430_003	Rep	SH	m	21	m	2	group	2two	0.508	0.171	914.1	960.9	914.1
20100430_004	Rep	SH	m	22	n	1	solo	1one	0.514	0.128	937.5	984.4	960.9
20100502_004	Rep	SH	m	25	o	1	solo	1one	0.64	0.192	890.6	960.9	890.6
20100502_006	Rep	SH	m	26	p	1	solo	1one	0.654	0.17	960.9	1007.8	984.4
20100517_002	Rep	SH	m	34	q	5	group	3more	0.59	0.234	843.8	914.1	867.2
20100523_002	Rep	SH	m	38	r	3	group	3more	0.508	0.149	867.2	937.5	867.2
20100530_003	Rep	SH	m	45	s	2	group	2two	0.554	0.192	890.6	914.1	890.6

## Sheet: natural habitat
File	Animal of the interaction	Duration	InterQuatileDuration	Q1Freq2ndBand	PeakFreq2ndBand	Q3Freq2ndBand
ARic_20160320_225704.wav	1	0.476	0.16	750	807.3	812.5
Bent_20140516_202745_parte1.aif	1	0.396	0.096	750	862.5	931.2
Bif_20160318_003159.wav	1	0.484	0.152	786.4	796.9	833.3
Bif_20160320_025704.wav	1	0.429	0.152	812.5	898.4	906.3
Bif_20160321_204305.wav	1	0.375	0.107	875	901.1	974
Bif_20160409_185414.wav	1	0.437	0.109	843.8	890.6	912.5
Bif_20160507_185410.wav	1	0.52	0.205	831.3	875	928.1
Casc_20140619_013223.aif	1	0.552	0.211	703.1	768.7	787.5
Jag_20140505_204113.aif	1	0.511	0.186	778.1	787.5	834.4
Placa_20140614_185529.aif	1	0.56	0.186	778.1	815.6	843.8
Rol_20140407_195347.wav	1	0.447	0.109	806.3	834.4	865.7
Rol_20140718_182247.wav	1	0.437	0.147	812.5	850	875
Rol_20140718_183336.wav	1	0.513	0.141	809.4	831.3	875
Casc_20160614_212450.wav	1	0.489	0.179	878.1	978.1	1003.1
Meio_20160410_235750_parte1.wav	1	0.599	0.173	740.6	818.7	840.6
Meio_20160609_013840.wav	1	0.562	0.166	756.2	828.1	840.6
Nasc_20160406_001140.wav	1	0.551	0.16	753.1	821.9	831.2
Placa_20160317_191444.wav	1	0.366	0.154	831.3	946.9	1037.5
Placa_20160425_192000.wav	1	0.509	0.173	778.1	817.7	849
Ret_20160603_224630.wav	1	0.53	0.186	703.1	765.6	781.2
Rol_20160314_200004.wav	1	0.429	0.16	853.1	890.6	893.7
ARic_20160320_225704.wav	2	0.525	0.192	743.8	781.2	796.9
Bent_20140516_202745_parte1.aif	2	0.466	0.16	709.4	812.5	832.1
Bif_20160318_003159.wav	2	0.599	0.235	750	777.4	828.1
Bif_20160320_025704.wav	2	0.466	0.16	726.6	851.6	902.3
Bif_20160321_204305.wav	2	0.43	0.117	750	770.8	817.7
Bif_20160409_185414.wav	2	0.598	0.147	843.7	890.6	896.9
Bif_20160507_185410.wav	2	0.632	0.23	800	834.4	925
Casc_20140619_013223.aif	2	0.592	0.224	671.9	728.1	784.4
Jag_20140505_204113.aif	2	0.564	0.186	737.5	778.1	793.8
Placa_20140614_185529.aif	2	0.587	0.205	706.2	718.8	756.2
Rol_20140407_195347.wav	2	0.461	0.205	746.9	765.6	778.1
Rol_20140718_182247.wav	2	0.746	0.237	765.6	787.5	806.3
Rol_20140718_183336.wav	2	0.592	0.224	740.6	765.6	787.5
Casc_20160614_212450.wav	2	0.553	0.205	840.6	915.6	925
Meio_20160410_235750_parte1.wav	2	0.677	0.288	700	725	775
Meio_20160609_013840.wav	2	0.716	0.218	743.8	778.1	803.1
Nasc_20160406_001140.wav	2	0.627	0.173	718.8	778.1	787.5
Placa_20160317_191444.wav	2	0.598	0.192	778.1	862.5	975
Placa_20160425_192000.wav	2	0.621	0.224	734.4	793.7	831.2
Ret_20160603_224630.wav	2	0.537	0.224	601.6	664.1	750
Rol_20160314_200004.wav	2	0.674	0.16	771.9	803.1	862.5
